# Supplementary material for: Evaluation of the Anti-Amyloid and Anti-Inflammatory Properties of a Novel Vanadium(IV)–Curcumin Complex in Lipopolysaccharides-Stimulated Primary Rat Neuron-Microglia Mixed Cultures
Source: Int J Mol Sci. 2024 Dec 31;26(1):282. doi: 10.3390/ijms26010282 (PMC11720140; doi:10.3390/ijms26010282)
Supplement: Supplementary file 1 [file ijms-26-00282-s001.zip]

Archive with 1 entries (1 files):
- ijms-3350016 Supplementary.pdf
